# Supplementary material for: Longitudinal Plasma Lipidomics Reveals Distinct Signatures Following Surgery in Patients with Glioblastoma
Source: Metabolites. 2025 Oct 15;15(10):673. doi: 10.3390/metabo15100673 (PMC12566518; doi:10.3390/metabo15100673)
Supplement: Supplementary file 1 [file metabolites-15-00673-s001.zip]

Archive with 1 entries (1 files):
- metabolites-3801777-supplementary.pdf
